# Supplementary material for: Phylogenetic insights into the diversification of cutting strategies in leaf-cutting ants
Source: Front Insect Sci. 2026 Apr 7;6:1778418. doi: 10.3389/finsc.2026.1778418 (PMC13095832; doi:10.3389/finsc.2026.1778418)
Supplement: Supplementary file 2 [file Table2.xlsx]

## Sheet: Sheet1
Voucher_code	Genus	Species	EF1aF1	EF1aF2	LWRh	WG	COI-COII	Gorup	Country	Latitude	Longitude	Year	Reference
LCA0162	Acromyrmex	ambiguus	OP575077	OP575186	OP574973	OP574863	OP574750	Ingroup	AR	-34.1678	-58.8632	2014	This study
ACMA0017	Acromyrmex	ameliae	MT625672.1	MT625538.1	MT625583.1	MT625494.1		Ingroup
LCA0367	Acromyrmex	aspersus	OP575078	OP575187	OP574974	OP574864	OP574751	Ingroup	BR	-27.7556	-48.4982	2016	This study
TRS96040404	Acromyrmex	balzani	EU204414.1	EU204565.1	EU204490.1,EU204247.1	EU204170.1	AY265964.1	Ingroup					Schultz et al. 2008
LCA0496	Acromyrmex	coronatus	OP575079	OP575188	OP574975	OP574865	OP574752	Ingroup	BR	-24.6276	-54.2269	2016	This study
LCA0166	Acromyrmex	crassispinus	This study	This study	This study	This study	This study	Ingroup	AR	-31.9695	-64.5682	2014	This study
LCA0369	Acromyrmex	disciger	OP575081	OP575190	OP574977	OP574867	OP574754	Ingroup	BR	-27.7556	-48.4982	2016	This study
critia2013	Acromyrmex	echinatior	KC478113.1	KC478130.1			AY265963.1	Ingroup	PA			2010	Cristiano et al. 2013
LCA0411	Acromyrmex	fracticornis	OP575082	OP575191	OP574978	OP574868	OP574755	Ingroup	AR	-29.2351	-61.7659	2016	This study
LCA0239	Acromyrmex	heyeri	OP575083	OP575192	OP574979	OP574869	OP574756	Ingroup	AR	-32.1411	-58.2393	2015	This study
LCA0010	Acromyrmex	hispidus	OP575084	OP575193	OP574980	OP574870	OP574757	Ingroup	AR	-25.8628	-58.7128	2014	This study
TRS03032320	Acromyrmex	landolti	EU204454.1	EU204605.1	EU204530.1,EU204287.1	EU204211.1		Ingroup					Schultz et al. 2008
LCA0253	Acromyrmex	laticeps	OP575085	OP575194	OP574981	OP574871	OP574758	Ingroup	AR	-27.3274	-55.5262	2015	This study
LCA0541	Acromyrmex	lobicornis	OP575147	OP575258	OP575039	OP574932	OP574822	Ingroup	AR	-39.3591	-70.6701	2017	This study
LCA0365	Acromyrmex	lundii	OP575086	OP575195	OP574982	OP574872	OP574759	Ingroup	AR	-32.2373	-58.16	2016	This study
ACNG0123	Acromyrmex	niger	MT625671.1	MT625537.1	MT625582.1	MT625493.1		Ingroup
ACSP0214	Acromyrmex	nigrosetosus	MT625662.1	MT625528.1	MT625573.1	MT625573.1		Ingroup
TRS92111209	Acromyrmex	octospinosus	EU204389.1	EU204541.1	EU204465.1,EU204222.1	EU204145.1	AY265965.1	Ingroup					Schultz et al. 2008
LCA0480	Acromyrmex	rugosus	This study	This study	This study	This study	This study	Ingroup	BR	-24.0758	-54.2668	2016	This study
LCA0251	Acromyrmex	subterraneus	OP575089	OP575198	OP574985		OP574762	Ingroup	AR	-27.3274	-55.5262	2015	This study
CASENT0106056	Acromyrmex	versicolor	EF013211.1	EF013373.1	EF013534.1	EF013662.1		Ingroup					Brady et al. 2006
LCA0027	Amoimyrmex	bruchi	OP575088	OP575197	OP574984	OP574874	OP574761	Ingroup	AR	-27.1616	-66.7237	2014	This study
LCA0064	Amoimyrmex	silvestrii	This study	This study	This study	This study	This study	Ingroup
LCA0528	Amoimyrmex	striatus	This study	This study	This study	This study	This study	Ingroup
LCA0468	Atta	bisphaerica		This study	This study		This study	Ingroup	BR	-25.2486	-54.2327	2016	This study
UGM96080801	Atta	cephalotes	EU204441.1	EU204591.1	EU204516.1,EU204273.1	EU204197.1	AF016012.1	Ingroup	BR				Schultz et al. 2008
MCDCAttacol	Atta	colombica	KC478122.1	KC478139.1	KC478103.1	KC478099.1		Ingroup	PA			2011	Cristiano et al. 2013
TRS96041701	Atta	laevigata	EU204405.1	EU204556.1	EU204481.1,EU204238.1	EU204161.1		Ingroup					Schultz et al. 2008
SIANTDB3588	Atta	mexicana	EU204415.1	EU204566.1	EU204491.1,EU204248.1	EU204171.1		Ingroup					Schultz et al. 2008
ATSP0109	Atta	opaciceps	MT625634.1	MT625500.1	MT625545.1	MT625457.1		Ingroup
MCDCAttarub	Atta	robusta	KC478123.1	KC478140.1	JX198254.1	JX198242.1		Ingroup	PA			2011	Cristiano et al. 2013
LCA0171	Atta	saltensis	This study	This study	This study		This study	Ingroup	AR	-27.3612	-62.8941	2015	This study
LCA0245	Atta	sexdens	OP575090	OP575199	OP574986	OP574875	OP574763	Ingroup	AR	-28.4398	-56.1075	2015	This study
SES03112202	Atta	texana	EU204449.1	EU204600.1	EU204525.1,EU204282.1	EU204206.1		Ingroup					Schultz et al. 2008
LCA0237	Atta	vollenweideri	OP575091	OP575200	OP574987	OP574876	OP574764	Ingroup	AR	-33.4562	-58.809	2015	This study
McGlynn297775	Acanthognathus	ocellatus	EU204436.1	EU204586.1	EU204511.1,EU204268.1	EU204192.1		Outgroup					Schultz et al. 2008
UGM95120801	Apterostigma	auriculatum	EU204559.1	EU204408.1	EU204484.1,EU204241.1	EU204164.1		Outgroup					Schultz et al. 2008
UGM98060729	Apterostigma	cf goniodes	EU204588.1	EU204438.1	EU204513.1,EU204270.1	EU204194.1		Outgroup					Schultz et al. 2008
UGM98061905	Apterostigma	pilosum complex	EU204589.1	EU204439.1	EU204514.1,EU204271.1	EU204195.1		Outgroup					Schultz et al. 2008
TRS92082514	Blepharidatta	brasiliensis	EU204557.1	EU204406.1	EU204482.1,EU204239.1	EU204162.1		Outgroup					Schultz et al. 2008
TRS96040710	Cephalotes	atratus	EU204404.1	EU204555.1	EU204480.1,EU204237.1	EU204160.1		Outgroup					Schultz et al. 2008
USNMENT00758178	Cyatta	abscondita	KF569883.1	KF569884.1	KF569885.1,KF569886.1	KF569887.1		Outgroup	BR			2009
TRS96042909	Cyphomyrmex	costatus	EU204412.1	EU204563.1	EU204488.1,EU204245.1	EU204168.1		Outgroup					Schultz et al. 2008
UGM95121105	Cyphomyrmex	longiscapus	EU204421.1	EU204572.1	EU204496.1,EU204253.1	EU204177.1		Outgroup					Schultz et al. 2008
TRS96040819	Cyphomyrmex	minutus	EU204433.1	EU204583.1	EU204508.1,EU204265.1	EU204189.1		Outgroup					Schultz et al. 2008
UGM96021405	Cyphomyrmex	muelleri	EU204459.1	EU204610.1	EU204535.1,EU204292.1	EU204216.1		Outgroup					Schultz et al. 2008
UGM94032402	Cyphomyrmex	rimosus	EU204390.1		EU204466.1,EU204223.1	EU204146.1		Outgroup					Schultz et al. 2008
CASENT0010124	Daceton	armigerum	EF013413.1	EF013251.1	EF013565.1	EF013693.1		Outgroup					Brady et al. 2006
TRS03032319	Kalathomyrmex	cf emeryi	EU204448.1	EU204599.1	EU204524.1,EU204281.1	EU204205.1		Outgroup					Schultz et al. 2008
CASENT0106208	Monomorium	denticulatum	KJ859761.1	KJ860566.1	KJ861409.1	KJ861837.1		Outgroup					Ward et al. 2014
TRS92072903	Mycetagroicus	triangularis	EU204461.1	EU204612.1	EU204537.1,EU204294.1	EU204218.1		Outgroup					Schultz et al. 2008
TRS00022706	Mycetarotes	acutus	EU204442.1	EU204592.1	EU204517.1,EU204274.1	EU204198.1		Outgroup					Schultz et al. 2008
TRS92082401	Mycetarotes	cf parallelus	EU204398.1	EU204549.1	EU204474.1,EU204231.1	EU204154.1		Outgroup					Schultz et al. 2008
UGM95111802	Mycetomoellerius	cf zeteki	EU204430.1	EU204580.1	EU204505.1,EU204262.1	EU204186.1	AF016025.1	Outgroup					Schultz et al. 2008
UGM95121110	Mycetomoellerius	opulentus	EU204423.1	EU204574.1	EU204498.1,EU204255.1	EU204179.1		Outgroup					Schultz et al. 2008
Agosti373	Mycetomoellerius	papulatus	EU204429.1	EU204579.1	EU204504.1,EU204261.1	EU204185.1		Outgroup					Schultz et al. 2008
LCA0231	Mycetomoellerius	sp	This study	This study	This study	This study	This study	Outgroup	AR	-27.2813	-55.5607	2015	This study
UGM04090901	Mycetophylax	clorindae	EU204460.1	EU204611.1	EU204536.1,EU204293.1	EU204217.1		Outgroup					Schultz et al. 2008
SIANTDB3672	Mycetophylax	morschi	EU204455.1	EU204606.1	EU204531.1,EU204288.1	EU204212.1		Outgroup					Schultz et al. 2008
SPC3527d	Mycetosoritis	hartmanni	EU204403.1	EU204554.1	EU204479.1,EU204236.1	EU204159.1		Outgroup					Schultz et al. 2008
UGM95061203	Mycocepurus	curvispinosus	EU204434.1	EU204584.1	EU204509.1,EU204266.1	EU204190.1		Outgroup					Schultz et al. 2008
USNMENT00538752	Mycocepurus	goeldii	KJ860581.1	KJ859776.1	KJ861424.1	KJ861852.1	AF016017.1	Outgroup					Ward et al. 2014
TRS03032309	Mycocepurus	smithii	EU204447.1	EU204598.1	EU204523.1,EU204280.1	EU204204.1		Outgroup					Schultz et al. 2008
TRS96041603	Myrmicocrypta	buenzlii	EU204435.1	EU204585.1	EU204510.1,EU204267.1	EU204191.1		Outgroup					Schultz et al. 2008
UGM96012102	Myrmicocrypta	ednaella	EU204463.1	EU204614.1	EU204539.1,EU204296.1	EU204220.1		Outgroup					Schultz et al. 2008
UGM95011801	Myrmicocrypta	urichi	EU204395.1	EU204546.1	EU204471.1,EU204228.1	EU204151.1		Outgroup					Schultz et al. 2008
CASENT0179593	Ochetomyrmex	semipolitus	KJ860595.1	KJ859790.1	KJ861438.1	KJ861866.1		Outgroup					Ward et al. 2014
TRS92082505	Paratrachymyrmex	bugnioni	EU204394.1	EU204545.1	EU204470.1,EU204227.1	EU204150.1		Outgroup					Schultz et al. 2008
TRS96041016	Paratrachymyrmex	cf intermedius	EU204427.1	EU204578.1	EU204502.1,EU204259.1	EU204183.1		Outgroup					Schultz et al. 2008
TRS91032402	Paratrachymyrmex	cornetzi	EU204392.1	EU204543.1	EU204468.1,EU204225.1	EU204148.1	KJ855922.1	Outgroup					Schultz et al. 2008
TRS96041211	Paratrachymyrmex	irmgardae	EU204413.1	EU204564.1	EU204489.1,EU204246.1	EU204169.1		Outgroup					Schultz et al. 2008
CASENT0106043	Procriptocerus	scabriusculus	EF013498.1	EF013336.1	EF013632.1	EF013760.1		Outgroup					Brady et al. 2006
TRS92082302	Sericomyrmex	cf parvulus	EU204391.1	EU204542.1	EU204467.1,EU204224.1	EU204147.1		Outgroup					Schultz et al. 2008
CASENT0106047	Trachymyrmex	arizonensis	EF013364.1	EF013526.1	EF013655.1	EF013783.1		Outgroup					Brady et al. 2006
UGM93031301	Trachymyrmex	septentrionalis	EU204428.1		EU204503.1,EU204260.1	EU204184.1	KP282974.1	Outgroup					Schultz et al. 2008
UGM05120801	Trachymyrmex	smithi	EU204462.1	EU204613.1	EU204538.1,EU204295.1	EU204219.1		Outgroup					Schultz et al. 2008
